# Supplementary material for: Reclassification of eight Akkermansia muciniphila strains and description of Akkermansia massiliensis sp. nov. and Candidatus Akkermansia timonensis, isolated from human feces
Source: Sci Rep. 2022 Dec 16;12:21747. doi: 10.1038/s41598-022-25873-0 (PMC9758162; doi:10.1038/s41598-022-25873-0)
Supplement: Supplementary file 1 — Supplementary Information. [file 41598_2022_25873_MOESM1_ESM.zip › Supplementary file/Supplementary tables .ods]

## Sheet: Supplementary_Table_1
Supplementary Table 2. Lipid classes of Akkermansia massiliensis Marseille-P6666T by LC/MS
RT (min)	Lipid classes	ESI + (% area)	ESI - (% area)
0.6	Ceramides - Glycero lipids	0	2
1	Fatty Acyls - Glycero lipids	0	20
1.7	unknown	27	0
2.7	unknown	9	0
3.4-3.9	unknown Phospholipid	0	53
4.5	PE, PA	8	0
4.8	PE, PA	14	0
5.2	unknown Phospholipid	0	22
5.9	PC	15	0
6.2	Acyl Carnitine / N-acyl ethanolamines ?	17	0
7.8	Sphingomyelins; LPE	3	2
8.4	LPC	2	0
8.6	LPC	3	0
9	N-acyl ethanolamines ?	2	0
PE: Phosphatidylethanolamine
PA: Phosphatidic acid
PC: Phosphatidylcholine
LPC: Lysophosphatidylcholine
LPE: Lysophosphatidyléthanolamine

## Sheet: Supplementary_Table_2
	Akkermansia glycaniphila PytT	" Candidatus Akkermansia intestinavium ChiGjej6B6-8097 "	" Candidatus Akkermansia intestinigallinarum" 14975	Candidatus Akkermansia timonensis Akk0196	Candidatus Akkermansia timonensis Akk0490	Candidatus Akkermansia timonensis Akk0496a	Candidatus Akkermansia timonensis Akk0496b	Candidatus Akkermansia timonensis Akk2633	Akkermansia massliensis Marseille-P6666T	Akkermansia massliensis Marseille-P9185	Akkermansia massliensis AkkB40	Akkermansia massliensis Akk0580	Akkermansia massliensis Akk1476	Akkermansia massliensis Akk1573	Akkermansia massliensis Akk1863	Akkermansia massliensis Akk2000	Akkermansia massliensis Akk2190	Akkermansia massliensis Akk2196	Akkermansia massliensis Akk2680	Akkermansia massliensis EBAMDK41	Akkermansia massliensis EBAMDK40	Akkermansia massliensis EBAMDK39	Akkermansia muciniphila ATCC BAA-835T	Akkermansia massliensis Marseille-P5162	Akkermansia massliensis Marseille-P7245	Akkermansia muciniphila Marseille-P6566	Akkermansia muciniphila Marseille-P9184	Akkermansia muciniphila Marseille-P9642	Akkermansia muciniphila Marseille-Q2586	Akkermansia muciniphila MGYG-HGUT-02454	Akkermansia muciniphila AK32	Akkermansia muciniphila Akk0096	Akkermansia muciniphila Akk0200	Akkermansia muciniphila Akk0880	Akkermansia muciniphila Akk1370	Akkermansia muciniphila Akk1376	Akkermansia muciniphila Akk1570	Akkermansia muciniphila Akk1576	Akkermansia muciniphila Akk1610	Akkermansia muciniphila Akk1613	Akkermansia muciniphila Akk1616	Akkermansia muciniphila Akk1683	Akkermansia muciniphila Akk1713	Akkermansia muciniphila Akk1756	Akkermansia muciniphila Akk1990	Akkermansia muciniphila Akk2030	Akkermansia muciniphila Akk2090	Akkermansia muciniphila Akk2670	Akkermansia muciniphila Akk0500a
Akkermansia glycaniphila PytT	100%	19.00 [16.9 – 21.4%]	18.50 [16.3 – 20.8%]	21.20 [18.9 – 23.6%]	21.20 [18.9 – 23.6%]	21.20 [18.9 – 23.6%]	21.20 [18.9 – 23.6%]	21.20 [18.9 – 23.6%]	20.90 [18.7 – 23.3%]	21.00 [18.8 – 23.5%]	21.20 [19 – 23.6%]	21.10 [18.8 – 23.5%]	21.10 [18.8 – 23.5%]	21.10 [18.8 – 23.5%]	20.90 [18.7 – 23.4%]	21.10 [18.8 – 23.5%]	21.10 [18.8 – 23.5%]	21.10 [18.8 – 23.5%]	21.10 [18.8 – 23.5%]	21.30 [18.8 – 23.5%]	21.30 [18.8 – 23.5%]	21.30 [18.8 – 23.5%]	22.50 [20.2 – 24.9%]	22.20 [19.9 – 24.6%]	21.80 [19.5 – 24.2%]	22.10 [19.8 – 24.5%]	21.80 [19.6 – 24.3%]	22.10 [19.8 – 24.5%]	21.90 [19.6 – 24.3%]	22.70 [20.4 – 25.1%]	22.40 [20.1 – 24.8%]	22.00 [20.1 – 24.8%]	22.00 [19.7 – 24.4%]	22.60 [20.2 – 24.9%]	22.70 [20.4 – 25.2%]	22.70 [20.4 – 25.2%]	22.60 [20.4 – 25.1%]	22.60 [20.4 – 25.1%]	23.90 [21.6 – 26.3%]	23.90 [21.6 – 26.3%]	23.90 [21.6 – 26.3%]	22.60 [20.3 – 25.1%]	22.40 [20.1 – 24.8%]	22.70 [20.4 – 25.2%]	22.90 [20.6 – 25.4%]	22.90 [20.6 – 25.4%]	22.90 [20.6 – 25.4%]	24.00 [21.7 – 26.5%]	22.40 [20.1 – 24.8%]
"Candidatus Akkermansia intestinavium" ChiGjej6B6-8097		100%	26.10 [23.8 – 28.6%]	18.00 [15.8 – 20.3%]	18.00 [15.8 – 20.3%]	18.00 [15.8 – 20.3%]	18.00 [15.8 – 20.3%]	18.00 [15.8 – 20.3%]	18.10 [16 – 20.5%]	17.90 [15.7 – 20.2%]	18.10 [15.9 – 20.4%]	18.00 [15.8 – 20.3%]	18.00 [15.8 – 20.3%]	18.00 [15.8 – 20.3%]	18.20 [16.1 – 20.6%]	18.00 [15.8 – 20.3%]	18.00 [15.8 – 20.3%]	18.00 [15.8 – 20.3%]	18.00 [15.8 – 20.3%]	18.00 [15.9 – 20.4%	18.00 [15.9 – 20.4%	18.00 [15.9 – 20.4%	17.90 [15.7 – 20.2%]	17.80 [15.7 – 20.2%]	17.60 [15.5 – 19.9%]	17.40 [15.3 – 19.7%]	17.70 [15.5 – 20%]	17.40 [15.3 – 19.7%]	17.50 [15.4 – 19.9%]	17.70 [15.6 – 20.1%]	17.90 [15.8 – 20.3%]	17.90 [15.7 – 20.2%]	17.90 [15.7 – 20.2%	17.70 [15.6 – 20.1%]	18.00 [15.9 – 20.4%]	18.00 [15.9 – 20.4%]	17.70 [15.6 – 20.1%]	17.70 [15.6 – 20.1%]	18.20 [16 – 20.5%]	18.20 [16 – 20.5%]	18.20 [16 – 20.5%]	17.90 [15.8 – 20.3%]	17.80 [15.7 – 20.2%]	18.10 [16 – 20.5%]	17.90 [15.8 – 20.3%]	17.90 [15.8 – 20.3%]	17.90 [15.8 – 20.3%]	17.70 15.6 – 20%]	17.80 [15.7 – 20.2%]
"Candidatus Akkermansia intestinigallinarum" 14975			100%	18.50 [16.4 - 20.9%]	18.50 [16.4 - 20.9%]	18.50 [16.4 - 20.9%]	18.50 [16.4 - 20.9%]	18.50 [16.4 - 20.9%]	18.20 [16.1 – 20.6%]	17.70 [15.6 – 20%]	18.10 [16 – 20.5%]	18.00 [15.9 – 20.4%]	18.00 [15.9 – 20.4%]	18.00 [15.9 – 20.4%]	18.30 [16.1 – 20.6%]	18.00 [15.9 – 20.4%]	18.00 [15.9 – 20.4%]	18.00 [15.9 – 20.4%]	18.00 [15.9 – 20.4%]	18.20 [16.1 – 20.6%]	18.20 [16.1 – 20.6%]	18.20 [16.1 – 20.6%]	17.10 [15 – 19.4%]	17.90 [15.7 – 20.2%]	17.50 [15.4 – 19.8%]	17.30 [15.2 – 19.6%]	17.60 [15.5 – 20%]	17.30 [15.2 – 19.6%]	17.20 [15.1 – 19.6%]	17.70 [15.6 – 20.1%]	17.70 [15.5 – 20%]	17.50 [15.3 – 19.8%]	17.10 [15 – 19.4%]	17.50 [15.4 – 19.9%]	17.60 [15.5 – 20%]	17.70 [15.5 – 20%]	17.50 [15.4 – 19.9%]	17.50 [15.4 – 19.9%]	17.80 [15.7 – 20.2%]	17.80 [15.7 – 20.2%]	17.80 [15.7 – 20.2%]	17.50 [15.4 – 19.9%]	17.50 [15.3 – 19.8%]	17.50 [15.4 – 19.9%]	17.60 [15.4 – 19.9%]	17.60 [15.4 – 19.9%]	17.60 [15.4 – 19.9%]	17.00 [14.9 – 19.3%]	17.50 [15.3 – 19.8%]
Candidatus Akkermansia timonensis Akk0196				100%	99.50 [99.2 – 99.7%]	99.70 [99.5 – 99.8%]	99.50 [99.2 – 99.7%]	99.70 [99.5 – 99.8%]	27.40 [25 – 29.9%]	26.80 [24.4 – 29.2%]	26.70 [24.3 – 29.2%]	26.80 [24.5 – 29.3%]	26.80 [24.5 – 29.3%]	26.80 [24.5 – 29.3%]	27.30 [25 – 29.8%]	26.80 [24.5 – 29.3%]	26.80 [24.5 – 29.3%]	26.80 [24.5 – 29.3%]	26.80 [24.5 – 29.3%]	26.70 [24.4 - 29.2%]	26.70 [24.4 - 29.2%]	26.70 [24.4 - 29.2%]	24.90 [22.6 – 27.4%]	25.00 [22.7 – 27.5%]	24.90 [22.6 – 27.4%]	24.80 [22.5 – 27.3%]	25.00 [22.6 – 27.4%]	24.80 [22.5 – 27.3%]	24.90 [22.6 – 27.4%]	25.00 [22.7 – 27.5%]	25.00 [22.6 – 27.4%]	25.00 [22.7 – 27.5%]	24.90 [22.6 – 27.4%]	24.90 [22.5 – 27.3%]	24.80 [22.5 – 27.3%]	24.80 [22.5 – 27.3%]	24.90 [22.5 – 27.3%]	24.90 [22.5 – 27.3%]	25.10 [22.7 – 27.5%]	25.10 [22.7 – 27.5%]	24.90 [22.6 – 27.4%]	24.90 [22.6 – 27.4%]	24.90 [22.6 – 27.4%]	25.00 [22.7 – 27.5%]	24.90 [22.6 – 27.4%]	24.90 [22.6 – 27.4%]	24.90 [22.6 – 27.4%]	24.90 [22.5 – 27.3%]	24.90 [22.6 – 27.4%]
Candidatus Akkermansia timonensis Akk0490					100%	99.60 [99.4 – 99.8%]	99.90 [99.9 – 100%]	99.60 [99.4 – 99.8%]	27.10 [24.8 – 29.6%]	26.80 [24.5 – 29.3%]	26.80 [24.5 – 29.3%]	26.90 [24.5 – 29.3%]	26.90 [24.5 – 29.4%]	26.90 [24.5 – 29.4%]	27.10 [24.7 – 29.6%]	26.90 [24.5 – 29.3%]	26.90 [24.5 – 29.3%]	26.90 [24.5 – 29.4%]	26.90 [24.5 – 29.3%]	26.70 [24.4 – 29.2%]	26.70 [24.4 – 29.2%]	26.70 [24.4 – 29.2%]	24.90 [22.6 – 27.4%]	25.00 [22.7 – 27.5%]	24.90 [22.6 – 27.4%]	24.80 [22.5 – 27.3%]	25.00 [22.7 - 27.5%]	24.80 [22.5 – 27.3%]	24.90 [22.6 – 27.4%]	24.90 [22.6 – 27.4%]	25.00 [22.6 – 27.4%]	25.00 [22.7 – 27.5%]	24.90 [22.6 – 27.4%]	24.90 [22.6 – 27.4%]	24.90 [22.6 – 27.4%]	24.90 [22.6 – 27.4%]	24.90 [22.6 – 27.4%]	24.90 [22.6 – 27.4%]	25.10 [22.7 – 27.5%]	25.10 [22.7 – 27.5%]	25.10 [22.7 – 27.5%]	25.10 [22.7 – 27.5%]	24.90 [22.6 – 27.4%]	24.90 [22.6 – 27.4%]	25.00 [22.7 – 27.5%]	25.00 [22.6 – 27.4%]	25.00 [22.6 – 27.4%]	24.00 [22.6 – 27.4%]	24.90 [22.6 – 27.4%]
Candidatus Akkermansia timonensis Akk0496a						100%	99.70 [99.4 – 99.8%]	100.00 [100 – 100%]	27.10 [24.7 – 29.6%]	26.80 [24.4 – 29.2%]	26.70 [24.4 – 29.2%]	26.80 [24.5 – 29.3%]	26.80 [24.5 – 29.3%]	26.80 [24.5 – 29.3%]	27.10 [24.7 – 29.6%]	26.80 [24.5 – 29.3%]	26.80 [24.5 – 29.3%]	26.80 [24.5 – 29.3%]	26.80 [24.5 – 29.3%]	26.70 [24.4 – 29.2%]	26.70 [24.4 – 29.2%]	26.70 [24.4 – 29.2%]	24.90 [22.6 – 27.4%]	25.00 [22.7 – 27.5%]	24.90 [22.6 – 27.4%]	24.90 [22.5 – 27.3%]	25.00 [22.7 – 27.5%]	24.80 [22.5 – 27.3%]	24.80 [22.5 – 27.3%]	24.90 [22.6 – 27.4%]	24.90 [22.5 – 27.3%]	25.00 [22.6 – 27.4%]	25.00 [22.7 – 27.5%]	24.90 [22.6 – 27.4%]	24.90 [22.5 – 27.3%]	24.90 [22.5 – 27.3%]	24.90 [22.5 – 27.3%]	24.90 [22.5 – 27.3%]	25.10 [22.7 – 27.5%]	25.10 [22.7 – 27.5%]	25.10 [22.7 – 27.5%]	24.90 [22.6 – 27.4%]	24.90 [22.6 – 27.4%]	25.00 [22.7 – 27.5%]	24.90 [22.6 – 27.4%]	24.90 [22.6 – 27.4%]	24.90 [22.6 – 27.4%]	24.90 [22.5 – 27.3%]	24.90 [22.6 – 27.4%]
Candidatus Akkermansia timonensis Akk0496b							100%	99.70 [99.4 – 99.8%]	27.10 [24.4 – 29.6%]	26.80 [24.4 – 29.3%]	26.90 [24.5 – 29.3%]	26.90 [24.5 – 29.4%]	26.90 [24.5 – 29.4%]	27.10 [24.7 – 29.6%]	26.90 [24.5 - 29.3%]	26.90 [24.5 - 29.3%]	26.90 [24.5 – 29.4%]	26.80 [24.5 – 29.3%]	26.70 [24.4 – 29.2%]	26.70 [24.4 – 29.2%]	26.70 [24.4 – 29.2%]	26.70 [24.4 – 29.2%]	24.90 [22.6 – 27.4%]	25.00 [22.7 – 27.5%]	24.90 [22.6 – 27.4%]	24.90 [22.5 – 27.3%]	25.90 [22.7 – 27.5%]	24.80 [22.5 – 27.3%]	24.90 [22.6 – 27.4%]	24.90 [22.6 – 27.4%]	25.00 [22.6 – 27.4%]	25.00 [22.6 – 27.5%]	24.90 [22.6 – 27.4%]	24.90 [22.6 – 27.4%]	24.90 [22.6 – 27.4%]	24.90 [22.6 – 27.4%]	24.90 [22.6 – 27.4%]	24.90 [22.6 – 27.4%]	25.10 [22.7 – 27.5%]	25.10 [22.7 – 27.5%]	25.10 [22.7 – 27.5%]	24.90 [22.6 – 27.4%]	24.90 [22.6 – 27.4%]	25.00 [22.7 – 27.5%]	25.00 [22.6 – 27.4%]	25.00 [22.6 – 27.4%]	25.00 [22.6 – 27.4%]	24.90 [22.6 – 27.4%]	24.90 [22.6 – 27.4%]
Candidatus Akkermansia timonensis Akk2750								100%	27.10 [24.7 – 29.6%]	26.80 [24.4 – 29.2%]	26.70 [24.4 – 29.2%]	26.80 [24.5 – 29.3%]	26.80 [24.5 – 29.3%]	26.80 [24.5 – 29.3%]	27.10 [24.7 – 29.6%]	26.80 [24.5 – 29.3%]	26.80 [24.5 – 29.3%]	26.80 [24.5 – 29.3%]	26.80 [24.5 – 29.3%]	26.70 [24.4 – 29.2%]	26.70 [24.4 – 29.2%]	26.70 [24.4 – 29.2%]	24.90 [22.6 – 27.4%]	25.00 [22.7 – 27.5%]	24.90 [22.6 – 27.4%]	24.90 [22.5 – 27.3%]	25.00 [22.7 – 27.5%]	24.80 [22.5 – 27.3%]	24.90 [22.6 – 27.4%]	24.90 [22.5 – 27.3%]	25.00 [22.6 – 27.4%]	25.00 [22.7 – 27.5%]	24.90 [22.6 – 27.4%]	24.90 [22.5 – 27.3%]	24.90 [22.5 – 27.3%]	24.90 [22.5 – 27.3%]	24.90 [22.5 – 27.3%]	24.90 [22.5 – 27.3%]	25.10 [22.7 – 27.5%]	25.10 [22.7 – 27.5%]	25.10 [22.7 – 27.5%]	24.90 [22.6 – 27.4%]	24.90 [22.6 – 27.4%]	25.00 [22.7 – 27.5%]	24.90 [22.6 – 27.4%]	24.90 [22.6 – 27.4%]	24.90 [22.6 – 27.4%]	24.90 [22.5 – 27.3%]	24.90 [22.6 – 27.4%]
Akkermansia massliensis Marseille-P6666T									100%	87.20 [84.6 – 89.4%]	88.40 [85.9 – 90.5%]	87.00 [84.4 – 89.2%]	86.90 [84.3 – 89.1%]	87.20 [84.7 – 89.4%]	98.80 [98.2 – 99.2%]	86.80 [84.2 – 89%]	86.90 [84.3 – 89.1%]	86.90 [84.3 – 89.1%]	87.10 [84.5 – 89.3%]	88.90 [86.5 – 90.9%]	88.80 [86.4 – 90.9%]	88.90 [86.5 – 90.9%]	34.10 [31.7 – 36.6%]	34.00 [31.5 – 36.5%]	34.10 [31.6 – 36.6%]	34.00 [31.6 – 36.5%]	34.00 [31.5 – 36.5%]	34.10 [31.7 – 36.6%]	33.80 [31.4 – 36.3%]	34.20 [31.7 – 36.7%]	34.30 [31.9 – 36.8%]	34.00 [31.6 – 36.5%]	34.00 [31.6 – 36.5%]	34.40 [32 – 37%]	34.50 [32 – 37%]	34.50 [32 - 36.9%]	34.80 [32.4 – 37.3%]	34.80 [32.4 – 37.3%]	34.80 [32.4 – 37.3%]	34.80 [32.4 – 37.3%]	34.80 [32.4 – 37.3%]	34.80 [32.4 – 37.3%]	33.90 [31.5 – 36.4%]	34.00 [31.5 – 36.5%]	34.20 [31.8 – 36.8%]	34.20 [31.8 – 36.8%]	34.20 [31.8 – 36.8%]	33.80 [31.3 – 36.3%]	33.90 [31.5 – 36.4%]
Akkermansia massliensis Marseille-P9185										100%	88.10 [85.6 – 90.2%]	87.80 [85.3 - 90%]	87.90 [85.4 – 90.1%]	87.90 [85.4 - 90.1%]	88.00 [85.5 - 90.1%]	87.70 [85.1 - 89.8%]	87.80 [85.3 - 89.9%]	87.80 [85.3 - 90%]	87.50 [85 - 89.7%]	88.00 [85.5 - 90.1%]	88.00 [85.5 - 90.1%]	88.00 [85.5 – 90.2%]	33.80 [31.3 - 36.3%]	33.70 [31.3 - 36.2%]	33.70 [31.3 - 36.2%]	33.70 [31.3 - 36.2%]	33.60 [31.2 - 36.1%]	33.80 [31.4 - 36.4%]	33.50 [31.1 - 36%]	33.80 [31.4 - 36.3%]	33.80 [31.3 - 36.3%]	33.70 [31.3 - 36.2%]	33.70 [31.2 - 36.2%]	33.70 [31.3 - 36.2%]	34.00 [31.6 - 36.5%]	34.00 [31.6 - 36.5%]	33.70 [31.3 - 36.2%]	33.70 [31.3 - 36.2%]	34.20 [31.8 - 36.7%]	34.20 [31.8 - 36.7%]	34.20 [31.8 - 36.7%]	33.90 [31.5 - 36.5%]	33.60 [31.2 - 36.1%]	33.70 [31.3 - 36.2%]	33.70 [31.3 - 36.3%]	33.70 [31.3 - 36.3%]	33.70 [31.3 - 36.3%]	33.60 [31.2 - 36.1%]	33.60 [31.2 - 36.1%]
Akkermansia massliensis AkkB40											100%	88.50 [86 - 90.5%]	88.50 [86 - 90.6%]	88.40 [85.9 - 90.5%]	88.30 [85.8 - 90.4%]	88.40 [85.9 - 90.5%]	88.50 [86 - 90.6%]	88.50 [86.1 - 90.6%]	88.50 [86 - 90.5%]	98.60 [97.9 - 99.1%]	98.60 [97.9 - 99.1%]	98.60 [98 - 99.1%]	34.00 [31.6 - 36.5%]	34.20 [31.8 - 36.7%]	33.70 [31.3 - 36.2%]	34.40 [32 - 36.9%]	33.80 [31.4 - 36.3%]	34.40 [32 - 37%]	33.70 [31.3 - 36.2%]	34.40 [31.9 - 36.9%]	34.20 [31.8 - 36.7%]	34.00 [31.5 - 36.5%]	34.00 [31.5 - 36.5%]	34.10 [31.7 - 36.6%]	34.80 [32.3 - 37.3%]	34.80 [32.3 - 37.3%]	34.10 [31.7 - 36.6%]	34.10 [31.7 - 36.6%]	34.70 [32.3 - 37.2%]	34.70 [32.3 - 37.2%]	34.70 [32.3 - 37.2%]	34.40 [32 - 37%]	33.90 [31.5 - 36.4%]	34.10 [31.6 - 36.6%]	34.20 [31.7 - 36.7%]	34.20 [31.7 - 36.7%]	34.20 [31.7 - 36.7%]	33.90 [31.5 - 36.4%]	33.90 [31.5 - 36.4%]
Akkermansia massliensis Akk0580												100%	99.80 [99.6 - 99.9%]	99.60 [99.3 - 99.7%]	87.60 [85.1 - 89.8%]	99.70 [99.5 - 99.8%]	99.80 [99.6 - 99.9%]	99.80 [99.7 - 99.9%]	99.70 [99.5 - 99.8%]	88.30 [85.9 - 90.4%]	88.30 [85.8 - 90.4%]	88.40 [85.9 - 90.4%]	34.10 [31.7 - 36.6%]	34.10 [31.7 - 36.6%]	34.20 [31.7 - 36.7%]	34.30 [31.9 - 36.8%]	34.10 [31.7 - 36.6%]	34.30 [31.9 - 36.8%]	34.00 [31.6 - 36.5%]	34.40 [31.9 - 36.9%]	34.20 [31.8 - 36.7%]	34.10 [31.7 - 36.7%]	34.00 [31.6 - 36.5%]	34.20 [31.8 - 36.7%]	34.50 [32.1 - 37%]	34.50 [32.1 - 37.1%]	34.20 [31.8 - 36.7%]	34.20 [31.8 - 36.7%]	34.70 [32.3 - 37.2%]	34.70 [32.3 - 37.2%]	34.70 [32.3 - 37.2%]	34.40 [32 - 36.9%]	34.10 [31.7 - 36.7%]	34.20 [31.7 - 36.7%]	34.30 [31.9 - 36.8%]	34.30 [31.9 - 36.8%]	34.30 [31.9 - 36.8%]	34.00 [31.6 - 36.6%]	34.10 [31.7 - 36.7%]
Akkermansia massliensis Akk1476													100%	99.60 [99.3 - 99.7%]	87.60 [85.1 - 89.8%]	99.90 [99.8 - 100%]	100.00 [99.9 - 100%]	100.00 [100 - 100%]	99.90 [99.8 - 99.9%]	88.40 [85.9 - 90.5%]	88.30 [85.9 - 90.4%]	88.40 [85.9 - 90.5%]	34.10 [31.7 - 36.6%]	34.10 [31.7 - 36.6%]	34.20 [31.7 - 36.7%]	34.30 [31.9 - 36.8%]	34.00 [31.6 - 36.5%]	34.30 [31.9 - 36.8%]	33.90 [31.5 - 36.4%]	34.40 [32 - 36.9%]	34.10 [31.7 - 36.6%]	34.20 [31.7 - 36.7%]	34.00 [31.6 - 36.5%]	34.20 [31.8 - 36.7%]	34.60 [32.1 - 37.1%]	34.60 [32.1 - 37.1%]	34.20 [31.8 - 36.7%]	34.20 [31.8 - 36.7%]	34.70 [32.3 - 37.2%]	34.70 [32.3 - 37.2%]	34.70 [32.3 - 37.2%]	34.40 [31.9 - 36.9%]	34.20 [31.7 - 36.7%]	34.10 [31.7 - 36.6%]	34.30 [31.9 - 36.8%]	34.30 [31.9 - 36.8%]	34.30 [31.9 - 36.8%]	34.00 [31.6 - 36.6%]	34.20 [31.7 - 36.7%]
Akkermansia massliensis Akk1573														100%	87.80 [85.3 - 89.9%]	99.50 [99.3 - 99.7%]	99.60 [99.4 - 99.8%]	99.60 [99.3 - 99.7%]	99.70 [99.4 - 99.8%]	88.20 [85.7 - 90.3%]	88.20 [85.7 - 90.3%]	88.20 [85.7 - 90.3%]	34.10 [31.7 - 36.7%]	34.10 [31.7 - 36.7%]	34.20 [31.7 - 36.7%]	34.30 [31.9 - 36.8%]	34.10 [31.7 - 36.7%]	34.30 [31.9 - 36.8%]	34.00 [31.6 - 36.5%]	34.40 [32 - 36.9%]	34.30 [31.9 - 36.8%]	34.20 [31.7 - 36.7%]	34.10 [31.7 - 36.6%]	34.20 [31.8 - 36.7%]	34.60 [32.1 - 37.1%]	34.60 [32.1 - 37.1%]	34.20 [31.8 - 36.7%]	34.20 [31.8 - 36.7%]	34.80 [32.3 - 37.3%]	34.80 [32.3 - 37.3%]	34.80 [32.3 - 37.3%]	34.50 [32.1 - 37%]	34.20 [31.7 - 36.7%]	34.20 [31.8 - 36.7%]	34.40 [32 - 36.9%]	34.40 [32 - 36.9%]	34.40 [32 - 36.9%]	34.10 [31.6 - 36.6%]	34.20 [31.7 - 36.7%]
Akkermansia massliensis Akk1863															100%	87.50 [84.9 - 89.6%]	87.60 [85.1 - 89.8%]	87.60 [85.1 - 89.8%]	87.60 [85.1 - 89.8%]	88.70 [86.2 - 90.8%]	88.70 [86.2 - 90.7%]	88.70 [86.3 - 90.8%]	33.90 [31.5 - 36.4%]	33.70 [31.3 - 36.2%]	33.80 [31.4 - 36.4%]	33.90 [31.5 - 36.4%]	33.90 [31.5 - 36.4%]	34.00 [31.5 - 36.5%]	33.70 [31.3 - 36.2%]	34.00 [31.6 - 36.5%]	33.80 [31.4 - 36.3%]	33.90 [31.4 - 36.4%]	33.80 [31.4 - 36.3%]	33.80 [31.4 - 36.3%]	34.30 [31.9 - 36.8%]	34.30 [31.9 - 36.8%]	33.80 [31.4 - 36.3%]	33.80 [31.4 - 36.3%]	34.50 [32.1 - 37.1%]	34.50 [32.1 - 37%]	34.50 [32.1 - 37%]	34.20 [31.7 - 36.7%]	33.80 [31.3 - 36.3%]	33.80 [31.4 - 36.3%]	34.10 [31.7 - 36.6%]	34.10 [31.7 - 36.6%]	34.10 [31.7 - 36.6%]	33.60 [31.2 - 36.1%]	33.80 [31.3 - 36.3%]
Akkermansia massliensis Akk2000																100%	99.90 [99.9 - 100%]	99.90 [99.8 - 100%]	99.80 [99.6 - 99.9%]	88.30 [85.8 - 90.4%]	88.20 [85.7 - 90.3%]	88.20 [85.8 - 90.3%]	34.10 [31.7 - 36.6%]	34.10 [31.7 - 36.6%]	34.10 [31.7 - 36.7%]	34.30 [31.9 - 36.8%]	34.00 [31.5 - 36.5%]	34.30 [31.9 - 36.8%]	33.90 [31.5 - 36.4%]	34.40 [32 - 36.9%]	34.00 [31.6 - 36.6%]	34.10 [31.7 - 36.6%]	34.00 [31.6 - 36.6%]	34.20 [31.8 - 36.7%]	34.50 [32.1 - 37%]	34.50 [32.1 - 37%]	34.20 [31.8 - 36.7%]	34.20 [31.8 - 36.7%]	34.70 [32.3 - 37.2%]	34.70 [32.3 - 37.2%]	34.70 [32.3 - 37.2%]	34.30 [31.9 - 36.8%]	34.10 [31.7 - 36.6%]	34.10 [31.6 - 36.6%]	34.30 [31.8 - 36.8%]	34.30 [31.8 - 36.8%]	34.30 [31.8 - 36.8%]	34.00 [31.6 - 36.5%]	34.10 [31.7 - 36.6%]
Akkermansia massliensis Akk2190																	100%	100.00 [99.9 - 100%]	99.90 [99.7 - 99.9%]	88.40 [85.9 - 90.5%]	88.40 [85.9 - 90.4%]	88.40 [85.9 - 90.5%]	34.10 [31.7 - 36.6%]	34.10 [31.7 - 36.6%]	34.10 [31.7 - 36.6%]	34.30 [31.8 - 36.8%]	33.90 [31.5 - 36.5%]	34.30 [31.9 - 36.8%]	33.90 [31.5 - 36.4%]	34.40 [31.9 - 36.9%]	34.00 [31.6 - 36.6%]	34.10 [31.7 - 36.6%]	34.00 [31.6 - 36.5%]	34.20 [31.8 - 36.7%]	34.50 [32.1 - 37%]	34.50 [32.1 - 37%]	34.20 [31.7 - 36.7%]	34.20 [31.7 - 36.7%]	34.70 [32.3 - 37.2%]	34.70 [32.3 - 37.2%]	34.70 [32.3 - 37.2%]	34.30 [31.9 - 36.8%]	34.10 [31.7 - 36.6%]	34.00 [31.6 - 36.6%]	34.20 [31.8 - 36.8%]	34.20 [31.8 - 36.8%]	34.20 [31.8 - 36.8%]	34.00 [31.6 - 36.5%]	34.10 [31.7 - 36.6%]
Akkermansia massliensis Akk2196																		100%	99.90 [99.8 - 99.9%]	88.40 [86 - 90.5%]	88.40 [85.9 - 90.5%]	88.40 [86 - 90.5%]	34.10 [31.7 - 36.6%]	34.10 [31.7 - 36.6%]	34.20 [31.7 - 36.7%]	34.30 [31.9 - 36.8%]	34.00 [31.6 - 36.5%]	34.30 [31.9 - 36.8%]	33.90 [31.5 - 36.5%]	34.40 [32 - 36.9%]	34.10 [31.7 - 36.6%]	34.20 [31.7 - 36.7%]	34.00 [31.6 - 36.5%]	34.20 [31.8 - 36.7%]	34.60 [32.1 - 37.1%]	34.60 [32.1 - 37.1%]	34.20 [31.8 - 36.7%]	34.20 [31.8 - 36.7%]	34.70 [32.3 - 37.2%]	34.70 [32.3 - 37.2%]	34.70 [32.3 - 37.2%]	34.40 [31.9 - 36.9%]	34.20 [31.7 - 36.7%]	34.10 [31.7 - 36.6%]	34.30 [31.9 - 36.8%]	34.30 [31.9 - 36.8%]	34.30 [31.9 - 36.8%]	34.00 [31.6 - 36.6%]	34.20 [31.7 - 36.7%]
Akkermansia massliensis Akk2680																			100%	88.40 [85.9 - 90.5%]	88.40 [85.9 - 90.4%]	88.40 [85.9 - 90.5%]	34.20 [31.8 - 36.7%]	34.10 [31.7 - 36.6%]	34.20 [31.7 - 36.7%]	34.20 [31.8 - 36.7%]	33.90 [31.5 - 36.4%]	34.30 [31.9 - 36.8%]	33.80 [31.4 - 36.3%]	34.40 [31.9 - 36.9%]	34.10 [31.6 - 36.6%]	34.10 [31.7 - 36.6%]	34.10 [31.6 - 36.6%]	34.20 [31.7 - 36.7%]	34.50 [32 - 37%]	34.50 [32 - 37%]	34.20 [31.7 - 36.7%]	34.10 [31.7 - 36.7%]	34.70 [32.3 - 37.2%]	34.70 [32.3 - 37.2%]	34.70 [32.3 - 37.2%]	34.30 [31.9 - 36.8%]	34.10 [31.7 - 36.6%]	34.00 [31.6 - 36.5%]	34.30 [31.9 - 36.8%]	34.30 [31.9 - 36.8%]	34.30 [31.9 - 36.8%]	33.90 [31.5 - 36.5%]	34.10 [31.7 - 36.6%]
Akkermansia massliensis EBAMDK41																				100%	100.00 [99.9 - 100%]	100.00 [100 - 100%]	33.90 [31.5 - 36.4%]	34.00 [31.6 - 36.5%]	33.80 [31.4 - 36.3%]	34.00 [31.6 - 36.5%]	33.80 [31.4 - 36.3%]	34.00 [31.6 - 36.5%]	33.70 [31.3 - 36.2%]	34.10 [31.6 - 36.6%]	34.20 [31.8 - 36.7%]	34.00 [31.5 - 36.5%]	34.00 [31.6 - 36.5%]	34.10 [31.7 - 36.6%]	34.30 [31.9 - 36.9%]	34.30 [31.9 - 36.9%]	34.10 [31.7 - 36.6%]	34.10 [31.7 - 36.6%]	34.50 [32 - 37%]	34.50 [32 - 37%]	34.50 [32 - 37%]	34.30 [31.9 - 36.9%]	33.90 [31.5 - 36.4%]	34.10 [31.6 - 36.6%]	34.20 [31.8 - 36.7%]	34.20 [31.8 - 36.7%]	34.20 [31.8 - 36.7%]	33.90 [31.5 - 36.4%]	33.90 [31.5 - 36.4%]
Akkermansia massliensis EBAMDK40																					100%	100.00 [100 - 100%]	34.10 [31.6 - 36.6%]	34.00 [31.6 - 36.6%]	33.80 [31.4 - 36.4%]	34.00 [31.6 - 36.5%]	33.80 [31.4 - 36.3%]	34.00 [31.6 - 36.6%]	33.70 [31.3 - 36.3%]	34.10 [31.6 - 36.6%]	34.20 [31.8 - 36.7%]	34.00 [31.6 - 36.5%]	33.90 [31.5 - 36.5%]	34.20 [31.7 - 36.7%]	34.40 [32 - 36.9%]	34.40 [32 - 36.9%]	34.20 [31.7 - 36.7%]	34.20 [31.7 - 36.7%]	34.50 [32 - 37%]	34.50 [32 - 37%]	34.50 [32 - 37%]	34.40 [31.9 - 36.9%]	33.90 [31.5 - 36.5%]	34.10 [31.7 - 36.6%]	34.20 [31.8 - 36.8%]	34.20 [31.8 - 36.8%]	34.20 [31.8 - 36.8%]	34.00 [31.5 - 36.5%]	33.90 [31.5 - 36.5%]
Akkermansia massliensis EBAMDK39																						100%	34.10 [31.6 - 36.6%]	34.00 [31.6 - 36.5%]	33.80 [31.4 - 36.4%]	34.00 [31.6 - 36.5%]	33.80 [31.4 - 36.3%]	34.00 [31.6 - 36.6%]	33.70 [31.3 - 36.3%]	34.10 [31.6 - 36.6%]	34.20 [31.8 - 36.7%]	34.00 [31.6 - 36.5%]	33.90 [31.5 - 36.5%]	34.20 [31.7 - 36.7%]	34.40 [32 - 36.9%]	34.40 [32 - 36.9%]	34.20 [31.7 - 36.7%]	34.20 [31.7 - 36.7%]	34.50 [32 - 37%]	34.50 [32 - 37%]	34.50 [32 - 37%]	34.40 [31.9 - 36.9%]	33.90 [31.5 - 36.5%]	34.10 [31.7 - 36.6%]	34.20 [31.8 - 36.7%]	34.20 [31.8 - 36.7%]	34.20 [31.8 - 36.7%]	34.00 [31.5 - 36.5%]	33.90 [31.5 - 36.5%]
Akkermansia muciniphila ATCC BAA-835T																							100%	77.20 [74.2 - 79.9%]	78.30 [75.3 - 81%]	78.70 [75.8 - 81.4%]	91.60 [89.5 - 93.3%]	78.80 [75.8 - 81.5%]	90.60 [88.3 - 92.5%]	78.80 [75.9 - 81.5%]	77.20 [74.2 - 79.9%]	90.70 [88.4 - 92.5%]	99.90 [99.9 - 100%]	76.90 [73.9 - 79.6%]	77.60 [74.7 - 80.4%]	77.70 [74.7 - 80.4%]	76.90 [73.9 - 79.6%]	76.80 [73.8 - 79.6%]	76.90 [73.9 - 79.6%]	76.90 [73.9 - 79.7%]	76.90 [73.9 - 79.6%]	77.10 [74.1 - 79.8%]	91.40 [89.2 - 93.1%]	77.10 [74.1 - 79.8%]	76.20 [73.2 - 78.9%]	76.10 [73.1 - 78.9%]	76.20 [73.2 - 78.9%]	92.10 [90.1 - 93.8%]	91.40 [89.2 - 93.1%]
Akkermansia muciniphila Marseille-P5162																								100%	83.00 [80.2 - 85.5%]	82.30 [79.5 - 84.9%]	77.40 [74.4 - 80.1%]	82.10 [79.2 - 84.6%]	76.40 [73.4 - 79.2%]	82.90 [80.1 - 85.4%]	84.20 [81.4 - 86.6%]	76.50 [73.5 - 79.3%]	77.20 [74.2 - 79.9%]	84.10 [81.4 - 86.6%]	82.70 [79.9 - 85.2%]	82.70 [79.8 - 85.2%]	84.10 [81.3 - 86.5%]	84.10 [81.3 - 86.5%]	91.40 [89.2 - 93.2%]	91.40 [89.2 - 93.1%]	91.30 [89.1 - 93.1%]	85.70 [83.1 - 88.1%]	76.50 [73.5 - 79.2%]	83.60 [80.8 - 86%]	82.50 [79.7 - 85%]	82.50 [79.7 - 85%]	82.50 [79.7 - 85%]	76.50 [73.5 - 79.2%]	76.50 [73.5 - 79.2%]
Akkermansia muciniphila Marseille-P7245																									100%	83.10 [80.3 - 85.6%]	78.20 [75.2 - 80.9%]	83.30 [80.5 - 85.7%]	77.60 [74.7 - 80.4%]	83.80 [81 - 86.2%]	83.90 [81.1 - 86.4%]	77.90 [74.9 - 80.6%]	78.30 [75.3 - 81%]	83.80 [81 - 86.2%]	82.80 [80 - 85.3%]	82.90 [80 - 85.4%]	83.80 [81 - 86.2%]	83.70 [81 - 86.2%]	83.30 [80.5 - 85.8%]	83.40 [80.6 - 85.8%]	83.40 [80.6 - 85.8%]	82.90 [80 - 85.4%]	77.10 [74.1 - 79.9%]	82.90 [80 - 85.4%]	82.50 [79.6 - 85%]	82.50 [79.6 - 85%]	82.50 [79.6 - 85%]	77.40 [74.4 - 80.1%]	77.10 [74.1 - 79.9%]
Akkermansia muciniphila Marseille-P6566																										100%	78.90 [76 - 81.6%]	97.70 [96.7 - 98.3%]	77.90 [74.9 - 80.6%]	91.30 [89.2 - 93.1%]	83.50 [80.7 - 86%]	78.30 [75.4 - 81%]	78.70 [75.7 - 81.3%]	83.30 [80.5 - 85.8%]	87.70 [85.1 - 89.8%]	87.80 [85.2 - 89.9%]	83.30 [80.4 - 85.7%]	83.20 [80.4 - 85.7%]	82.70 [79.9 - 85.2%]	82.70 [79.9 - 85.2%]	82.70 [79.8 - 85.2%]	82.30 [79.4 - 84.8%]	77.80 [74.8 - 80.5%]	82.30 [79.5 - 84.9%]	82.50 [79.6 - 85%]	82.50 [79.7 - 85%]	82.50 [79.6 - 85%]	78.10 [75.1 - 80.8%]	77.80 [74.8 - 80.5%]
Akkermansia muciniphila Marseille-P9184																											100%	79.60 [76.6 - 82.2%]	89.70 [87.4 - 91.7%]	78.90 [76 - 81.6%]	76.50 [73.5 - 79.3%]	90.70 [88.5 - 92.6%]	91.50 [89.4 - 93.2%]	76.20 [73.2 - 78.9%]	77.80 [74.8 - 80.5%]	77.80 [74.8 - 80.5%]	76.20 [73.2 - 78.9%]	76.20 [73.2 - 78.9%]	75.90 [72.9 - 78.7%]	76.00 [73 - 78.7%]	76.00 [73 - 78.7%]	76.90 [73.9 - 79.6%]	91.50 [89.3 - 93.2%]	76.80 [73.8 - 79.5%]	76.40 [73.4 - 79.1%]	76.40 [73.4 - 79.2%]	76.40 [73.4 - 79.2%]	91.20 [89 - 92.9%]	91.40 [89.3 - 93.2%]
Akkermansia muciniphila Marseille-P9642																												100%	78.40 [75.4 - 81.1%]	91.20 [89.1 - 93%]	83.60 [80.8 - 86.1%]	78.50 [75.6 - 81.2%]	78.70 [75.8 - 81.4%]	83.30 [80.5 - 85.8%]	87.60 [85.1 - 89.8%]	87.60 [85.1 - 89.8%]	83.30 [80.5 - 85.8%]	83.30 [80.5 - 85.8%]	82.80 [79.9 - 85.3%]	82.80 [80 - 85.3%]	82.70 [79.9 - 85.2%]	82.60 [79.7 - 85.1%]	78.00 [75 - 80.7%]	82.60 [79.7 - 85.1%]	82.90 [80.1 - 85.4%]	83.00 [80.1 - 85.5%]	82.90 [80.1 - 85.4%]	78.40 [75.4 - 81.1%]	78.00 [75 - 80.7%]
Akkermansia muciniphila Marseille-Q2586																													100%	78.70 [75.7 - 81.3%]	75.70 [72.7 - 78.4%]	91.70 [89.5 - 93.4%]	90.60 [88.3 - 92.4%]	76.00 [73 - 78.8%]	76.40 [73.4 - 79.2%]	76.50 [73.5 - 79.2%]	76.00 [73 - 78.7%]	76.00 [73 - 78.7%]	75.70 [72.7 - 78.4%]	75.80 [72.7 - 78.5%]	75.70 [72.7 - 78.5%]	76.20 [73.2 - 79%]	91.30 [89.2 - 93.1%]	76.10 [73.1 - 78.8%]	75.20 [72.2 - 78%]	75.20 [72.2 - 78%]	75.20 [72.2 - 78%]	90.40 [88.1 - 92.3%]	91.40 [89.2 - 93.1%]
Akkermansia muciniphila MGYG-HGUT-02454																														100%	85.30 [82.6 - 87.7%]	78.60 [75.7 - 81.3%]	78.80 [75.8 - 81.4%]	83.40 [80.6 - 85.9%]	88.10 [85.6 - 90.2%]	88.20 [85.7 - 90.3%]	83.40 [80.6 - 85.9%]	83.30 [80.5 - 85.8%]	82.70 [79.9 - 85.2%]	82.80 [80 - 85.3%]	82.70 [79.9 - 85.2%]	82.20 [79.3 - 84.7%]	78.00 [75.1 - 80.7%]	84.10 [81.3 - 86.5%]	82.40 [79.6 - 85%]	82.40 [79.6 - 85%]	82.40 [79.6 - 85%]	78.50 [75.5 - 81.2%]	78.00 [75.1 - 80.8%]
Akkermansia muciniphila AK32																															100%	76.50 [73.5 - 79.2%]	77.10 [74.1 - 79.8%]	85.40 [82.7 - 87.8%]	84.20 [81.4 - 86.6%]	84.20 [81.4 - 86.6%]	85.40 [82.7 - 87.8%]	85.40 [82.7 - 87.8%]	84.40 [81.6 - 86.8%]	84.40 [81.7 - 86.8%]	84.40 [81.7 - 86.8%]	84.60 [81.8 - 87%]	76.20 [73.2 - 79%]	85.00 [82.3 - 87.4%]	82.10 [79.2 - 84.6%]	82.10 [79.2 - 84.6%]	82.10 [79.2 - 84.6%]	76.10 [73.1 - 78.9%]	76.20 [73.2 - 79%]
Akkermansia muciniphila Akk0096																																100%	90.60 [88.4 - 92.5%]	76.40 [73.4 - 79.1%]	77.20 [74.2 - 80%]	77.30 [74.3 - 80%]	76.40 [73.4 - 79.1%]	76.30 [73.3 - 79.1%]	75.50 [72.5 - 78.2%]	75.50 [72.5 - 78.3%]	75.50 [72.5 - 78.3%]	76.10 [73.1 - 78.9%]	91.30 [89.2 - 93.1%]	76.70 [73.7 - 79.5%]	75.50 [72.5 - 78.2%]	75.50 [72.5 - 78.3%]	75.50 [72.5 - 78.3%]	91.00 [88.8 - 92.8%]	91.40 [89.2 - 93.1%]
Akkermansia muciniphila Akk0200																U34																	100%	87.30 [83.7 - 90.1%]	89.50 [86.1 - 92.1%]	89.40 [86.1 - 92%]	87.30 [83.7 - 90.1%]	87.30 [83.7 - 90.2%]	83.30 [79.5 - 86.5%]	83.50 [79.7 - 86.7%]	83.30 [79.5 - 86.5%]	85.50 [81.8 - 88.5%]	95.00 [92.6 - 96.6%]	87.60 [84.1 - 90.5%]	90.30 [87.1 - 92.7%]	90.30 [87 - 92.7%]	90.20 [87 - 92.7%]	94.50 [92 - 96.2%]	95.00 [92.7 - 96.6%]
Akkermansia muciniphila Akk0880																																		100%	82.90 [80 - 85.4%]	82.80 [80 - 85.3%]	100.00 [99.9 - 100%]	100.00 [99.9 - 100%]	85.10 [82.4 - 87.4%]	85.10 [82.4 - 87.4%]	85.20 [82.5 - 87.5%]	88.10 [85.7 - 90.3%]	76.50 [73.5 - 79.3%]	84.20 [81.5 - 86.7%]	82.90 [80.1 - 85.4%]	82.80 [80 - 85.3%]	82.90 [80.1 - 85.4%]	75.50 [72.5 - 78.3%]	76.50 [73.5 - 79.3%]
Akkermansia muciniphila Akk1370																																			100.00 %	100.00 [99.9 - 100%]	82.90 [80 - 85.4%]	82.90 [80.1 - 85.4%]	83.40 [80.6 - 85.8%]	83.40 [80.6 - 85.9%]	83.40 [80.5 - 85.8%]	81.00 [78.1 - 83.6%]	76.60 [73.6 - 79.4%]	83.10 [80.3 - 85.6%]	83.60 [80.8 - 86.1%]	83.60 [80.9 - 86.1%]	83.60 [80.8 - 86.1%]	76.90 [73.9 - 79.7%]	76.60 [73.6 - 79.4%]
Akkermansia muciniphila Akk1376																																				100%	82.90 [80 - 85.4%]	82.90 [80.1 - 85.4%]	83.40 [80.6 - 85.9%]	83.40 [80.6 - 85.9%]	83.40 [80.6 - 85.8%]	81.00 [78.1 - 83.6%]	76.70 [73.7 - 79.4%]	83.20 [80.4 - 85.7%]	83.60 [80.8 - 86.1%]	83.60 [80.9 - 86.1%]	83.70 [80.9 - 86.1%]	77.00 [74 - 79.7%]	76.70 [73.7 - 79.4%]
Akkermansia muciniphila Akk1570																																					100%	100.00 [99.9 - 100%]	85.10 [82.4 - 87.5%]	85.10 [82.4 - 87.4%]	85.20 [82.5 - 87.5%]	88.20 [85.7 - 90.3%]	76.50 [73.5 - 79.3%]	84.20 [81.5 - 86.7%]	82.90 [80.1 - 85.4%]	82.80 [80 - 85.3%]	82.90 [80.1 - 85.4%]	75.50 [72.5 - 78.3%]	76.50 [73.5 - 79.2%]
Akkermansia muciniphila Akk1576																																						100%	85.10 [82.3 - 87.4%]	85.00 [82.3 - 87.4%]	85.10 [82.4 - 87.5%]	88.10 [85.6 - 90.2%]	76.50 [73.5 - 79.3%]	84.20 [81.5 - 86.7%]	82.90 [80.1 - 85.4%]	82.90 [80 - 85.4%]	82.80 [80 - 85.3%]	75.50 [72.4 - 78.2%]	76.50 [73.5 - 79.2%]
Akkermansia muciniphila Akk1610																																							100%	99.90 [99.8 - 99.9%]	99.90 [99.8 - 100%]	86.10 [83.4 - 88.4%]	76.30 [73.3 - 79%]	83.30 [80.5 - 85.7%]	82.80 [79.9 - 85.3%]	82.80 [80 - 85.3%]	82.80 [79.9 - 85.3%]	75.50 [72.5 - 78.2%]	76.20 [73.2 - 79%]
Akkermansia muciniphila Akk1613																																								100%	99.90 [99.8 - 99.9%]	86.00 [83.4 - 88.3%]	76.30 [73.3 - 79.1%]	83.30 [80.5 - 85.8%]	82.80 [80 - 85.3%]	82.80 [80 - 85.3%]	82.90 [80 - 85.4%]	75.50 [72.5 - 78.3%]	76.30 [73.3 - 79%]
Akkermansia muciniphila Akk1616																																									100%	86.10 [83.4 - 88.4%]	76.30 [73.3 - 79%]	83.30 [80.5 - 85.8%]	82.80 [80 - 85.3%]	82.80 [80 - 85.3%]	82.90 [80 - 85.4%]	75.50 [72.5 - 78.3%]	76.30 [73.3 - 79%]
Akkermansia muciniphila Akk1683																																										100%	76.50 [73.5 - 79.3%]	83.60 [80.8 - 86%]	82.20 [79.3 - 84.7%]	82.10 [79.3 - 84.7%]	82.20 [79.3 - 84.7%]	76.20 [73.2 - 79%]	76.50 [73.5 - 79.3%]
Akkermansia muciniphila Akk1713																																											100%	76.40 [73.4 - 79.2%]	75.60 [72.6 - 78.4%]	75.60 [72.6 - 78.4%]	75.60 [72.6 - 78.4%]	91.60 [89.5 - 93.3%]	100.00 [99.9 - 100%]
Akkermansia muciniphila Akk1756																																												100%	82.30 [79.5 - 84.9%]	82.30 [79.5 - 84.9%]	82.40 [79.5 - 84.9%]	76.00 [73 - 78.8%]	76.40 [73.4 - 79.2%]
Akkermansia muciniphila Akk1990																																													100%	100.00 [100 - 100%]	100.00 [100 - 100%]	75.90 [72.9 - 78.7%]	75.60 [72.6 - 78.3%]
Akkermansia muciniphila Akk2030																																														100%	100.00 [99.9 - 100%]	75.90 [72.9 - 78.7%]	75.60 [72.6 - 78.4%]
Akkermansia muciniphila Akk2090																																															100%	75.90 [72.9 - 78.7%]	75.60 [72.6 - 78.4%]
Akkermansia muciniphila Akk2670																																																100%	91.60 [89.4 - 93.3%]
Akkermansia muciniphila Akk0500a																																																	100%
Akkermansia muciniphila Akk0500b
Akkermansia muciniphila Akk13715
Akkermansia muciniphila Akk16115
Akkermansia muciniphila Akk16145
Akkermansia muciniphila Akk14745a
Akkermansia muciniphila Akk14745b
Akkermansia muciniphila AMUC
Akkermansia muciniphila CBA5201
Akkermansia muciniphila EBAMDK1
Akkermansia muciniphila EBAMDK2
Akkermansia muciniphila EBAMDK3
Akkermansia muciniphila EBAMDK4
Akkermansia muciniphila EBAMDK5
Akkermansia muciniphila EBAMDK6
Akkermansia muciniphila EBAMDK7
Akkermansia muciniphila EBAMDK8
Akkermansia muciniphila EBAMDK10
Akkermansia muciniphila EBAMDK11
Akkermansia muciniphila EBAMDK12
Akkermansia muciniphila EBAMDK13
Akkermansia muciniphila EBAMDK14
Akkermansia muciniphila EBAMDK15
Akkermansia muciniphila EBAMDK16
Akkermansia muciniphila EBAMDK17
Akkermansia muciniphila EBAMDK18
Akkermansia muciniphila EBAMDK19
Akkermansia muciniphila EBAMDK20
Akkermansia muciniphila EBAMDK21
Akkermansia muciniphila EBAMDK22
Akkermansia muciniphila EBAMDK23
Akkermansia muciniphila EBAMDK24
Akkermansia muciniphila EBAMDK25
Akkermansia muciniphila EBAMDK26
Akkermansia muciniphila EBAMDK27
Akkermansia muciniphila EBAMDK28
Akkermansia muciniphila EBAMDK29
Akkermansia muciniphila EBAMDK30
Akkermansia muciniphila EBAMDK31
Akkermansia muciniphila EBAMDK33
Akkermansia muciniphila EBAMDK34
Akkermansia muciniphila EBAMDK35
Akkermansia muciniphila EBAMDK36
Akkermansia muciniphila EBAMDK37
Akkermansia muciniphila EBAMDK38
Akkermansia muciniphila EBAMDK46
Akkermansia muciniphila EBAMDK47
Akkermansia muciniphila EBAMDK48
Akkermansia muciniphila EB-AMDK-49
Akkermansia muciniphila GP01
Akkermansia muciniphila H2
Akkermansia muciniphila JCM30893
Akkermansia muciniphila KGMB01988
Akkermansia muciniphila KGMB01989
Akkermansia muciniphila KGMB01990
Akkermansia muciniphila KGMB02009
Akkermansia muciniphila Urmite
Akkermansia muciniphila YL44
Akkermansia muciniphila 139
"Candidatus Mariakkermansia forsetii" AKK7
Haloferula luteola YC6886
Luteolibacter pohnpeiensis KCTC22041
Persicirhabdus sediminis KCTC22039498
Prosthecobacter debontii ATCC700200
Roseibacillus persicicus KCTC12988
Verrucomicrobium spinosum DSM4136
[truncated: 2 more columns]

## Sheet: Supplementary_Table_3
Feature	Source	Accession number	Sampling site	Reference study
Akkermansia muciniphila YL44	Mouse feces	CP015409.2	Switzerland	Li H, Limenitakis JP, Fuhrer T, Geuking MB, Lawson MA, Wyss M, Brugiroux S, Keller I, Macpherson JA, Rupp S, Stolp B, Stein JV, Stecher B, Sauer U, McCoy KD, Macpherson AJ. The outer mucus layer hosts a distinct intestinal microbial niche. Nat Commun. 2015 Sep 22;6:8292. doi: 10.1038/ncomms9292.
Akkermansia muciniphila Urmite	Human feces	CCDQ000000000	France	Caputo A, Dubourg G, Croce O, Gupta S, Robert C, Papazian L, Rolain JM, Raoult D. Whole-genome assembly of Akkermansia muciniphila sequenced directly from human stool. Biol Direct. 2015 Feb 19;10:5. doi: 10.1186/s13062-015-0041-1. PMID: 25888298; PMCID: PMC4333879.
Akkermansia muciniphila KGMB02009	Human feces	CP071885.1	Korea	Korean Collection for Type Culture, Biological Resource Center, Korea Research Institute of Bioscience and Biotechnology
Akkermansia muciniphila KGMB01990	Human feces	CP071886.1
Akkermansia muciniphila KGMB01989	Human feces	CP071887.1
Akkermansia muciniphila KGMB01988	Human feces	CP071888.1
Akkermansia muciniphila JCM 30893	Human feces	AP021899	Japan	Ogata Y, Sakamoto M, Ohkuma M, Hattori M, Suda W. Complete Genome Sequence of Akkermansia muciniphila JCM 30893, Isolated from Feces of a Healthy Japanese Male. Microbiol Resour Announc. 2020 Feb 13;9(7):e01543-19. doi: 10.1128/MRA.01543-19.
Akkermansia muciniphila H2	Human feces	CP010553.1	Belgium
Akkermansia muciniphila GP01	Human feces	GCF_002885265.1	Chine	Guo X, Li S, Zhang J, Wu F, Li X, Wu D, Zhang M, Ou Z, Jie Z, Yan Q, Li P, Yi J, Peng Y. Genome sequencing of 39 Akkermansia muciniphila isolates reveals its population structure, genomic and functional diverisity, and global distribution in mammalian gut microbiotas. BMC Genomics. 2017;18:800. doi: 10.1186/s12864-017-4195-3.
Akkermansia muciniphila AMUC	Human feces	CP073284.1	USA
Akkermansia muciniphila MGYG-HGUT-02454	Human feces	GCF_902387255	USA
Akkermansia massiliensis Marseille-P5162	Human feces	JAMZOC000000000	France	In present study
Akkermansia massiliensis Marseille-P7245	Human feces	JAMGSH000000000
Akkermansia massiliensis Marseille-P6566	Human feces	JAMZOB000000000
Akkermansia massiliensis Marseille-P9184	Human feces	JAMGSG00000000
Akkermansia massiliensis Marseille-P9642	Human feces	JAMGSF00000000
Akkermansia massiliensis Marseille-Q2586	Human feces	JAMGSE00000000
Akkermansia muciniphila EB-AMDK-49	Human feces	GCF_010231195.1	Korea	Korea Food Research Institute
Akkermansia muciniphila EB-AMDK-48	Human feces	GCF_010230935.1
Akkermansia muciniphila EB-AMDK-47	Human feces	GCF_010230725.1
Akkermansia muciniphila EB-AMDK-46	Human feces	GCF_010230515.1
Akkermansia muciniphila EB-AMDK-38	Human feces	GCF_010223575.1
Akkermansia muciniphila EB-AMDK-37	Human feces	GCF_010223405.1
Akkermansia muciniphila EB-AMDK-36	Human feces	GCF_010223195.1
Akkermansia muciniphila EB-AMDK-35	Human feces	GCF_010223255.1
Akkermansia muciniphila EB-AMDK-34	Human feces	GCF_010223175.1
Akkermansia muciniphila EB-AMDK-33	Human feces	GCF_010223155.1
Akkermansia muciniphila EB-AMDK-31	Human feces	GCF_010223135.1
Akkermansia muciniphila EB-AMDK-30	Human feces	GCF_010223115.1
Akkermansia muciniphila EB-AMDK-29	Human feces	GCF_010223095.1
Akkermansia muciniphila EB-AMDK-28	Human feces	GCF_010223075.1
Akkermansia muciniphila EB-AMDK-27	Human feces	GCF_010223015.1
Akkermansia muciniphila EB-AMDK-26	Human feces	GCF_010230155.1
Akkermansia muciniphila EB-AMDK-25	Human feces	GCF_010229955.1
Akkermansia muciniphila EB-AMDK-24	Human feces	GCF_010229695.1
Akkermansia muciniphila EB-AMDK-23	Human feces	GCF_010229495.1
Akkermansia muciniphila EB-AMDK-22	Human feces	GCF_004015125.1
Akkermansia muciniphila EB-AMDK-21	Human feces	GCF_004015345.1
Akkermansia muciniphila EB-AMDK-20	Human feces	GCF_004015325.1
Akkermansia muciniphila EB-AMDK-19	Human feces	GCF_004015105.1
Akkermansia muciniphila EB-AMDK-18	Human feces	GCF_004015085.1
Akkermansia muciniphila EB-AMDK-17	Human feces	GCF_004015225.1
Akkermansia muciniphila EB-AMDK-16	Human feces	GCF_004015205.1
Akkermansia muciniphila EB-AMDK-15	Human feces	GCF_004015305.1
Akkermansia muciniphila EB-AMDK-14	Human feces	GCF_004015065.1
Akkermansia muciniphila EB-AMDK-13	Human feces	GCF_004015285.1
Akkermansia muciniphila EB-AMDK-12	Human feces	GCF_004015045.1
Akkermansia muciniphila EB-AMDK-11	Human feces	GCF_004015025.1
Akkermansia muciniphila EB-AMDK-10	Human feces	GCF_004015005.1
Akkermansia muciniphila EB-AMDK-8	Human feces	GCF_004015265.1
Akkermansia muciniphila EB-AMDK-7	Human feces	GCF_004015245.1
Akkermansia muciniphila EB-AMDK-6	Human feces	GCF_010229315.1
Akkermansia muciniphila EB-AMDK-5	Human feces	GCF_010223575.1
Akkermansia muciniphila EB-AMDK-4	Human feces	GCF_003716955.1
Akkermansia muciniphila EB-AMDK-3	Human feces	GCF_003716935.1
Akkermansia muciniphila EB-AMDK-2	Human feces	GCF_003716975.1
Akkermansia muciniphila EB-AMDK-1	Human feces	GCF_003716915.1
Akkermansia muciniphila CBA5201	Human feces	GCF_004104435.1		World Institute of Kimchi
Akkermansia muciniphila ATCC BAA-835T	Human feces	CP001071.1		Derrien M, Vaughan EE, Plugge CM, de Vos WM. Akkermansia muciniphila gen. nov., sp. nov., a human intestinal mucin-degrading bacterium. Int J Syst Evol Microbiol. 2004;54:1469-1476. doi: 10.1099/ijs.0.02873-0.
Akkermansia muciniphila Akk16145	Human feces	GCA_018847275.1		Becken B, Davey L, Middleton DR, Mueller KD, Sharma A, Holmes ZC, Dallow E, Remick B, Barton GM, David LA, McCann JR, Armstrong SC, Malkus P, Valdivia RH. Genotypic and Phenotypic Diversity among Human Isolates of Akkermansia muciniphila. mBio. 2021;12:e00478-21. doi: 10.1128/mBio.00478-21.
Akkermansia muciniphila Akk16115	Human feces	GCA_018847315.1
Akkermansia muciniphila Akk14745b	Human feces	GCA_018847435.1
Akkermansia muciniphila Akk14745a	Human feces	GCA_018847455.1
Akkermansia muciniphila Akk13715	Human feces	GCA_018847515.1
Akkermansia muciniphila Akk2670	Human feces	GCA_018847055.1
Akkermansia muciniphila Akk2090	Human feces	GCA_018847115.1
Akkermansia muciniphila Akk2030	Human feces	GCA_018847155.1
Akkermansia muciniphila Akk1990	Human feces	GCA_018847175.1
Akkermansia muciniphila Akk1756	Human feces	GCA_018847215.1
Akkermansia muciniphila Akk1713	Human feces	GCA_018847235.1
Akkermansia muciniphila Akk1683	Human feces	GCA_018779765.1
Akkermansia muciniphila Akk1616	Human feces	GCA_018847255.1
Akkermansia muciniphila Akk1613	Human feces	GCA_018847295.1
Akkermansia muciniphila Akk1610	Human feces	GCA_018847335.1
Akkermansia muciniphila Akk1576	Human feces	GCA_018847355.1
Akkermansia muciniphila Akk1570	Human feces	GCA_018847395.1
Akkermansia muciniphila Akk1376	Human feces	GCA_018847475.1
Akkermansia muciniphila Akk1370	Human feces	GCA_018847495.1
Akkermansia muciniphila Akk0880	Human feces	GCA_018847535.1
Akkermansia muciniphila Akk0500b	Human feces	GCA_018847595.1
Akkermansia muciniphila Akk0500a	Human feces	GCA_018847575.1
Akkermansia muciniphila Akk0200	Human feces	GCA_018847795.1
Akkermansia muciniphila Akk0096	Human feces	GCA_018847935.1
Akkermansia muciniphila AK32	Human feces	GCA_014170075.1		University of Ulsan/Asan medical center, Seungil Kim
Akkermansia muciniphila 139	Human feces	GCA_004319565.1		Korea Food Research Institute
Akkermansia massiliensis Akk0580	Human feces	GCA_018847555.1		Becken B, Davey L, Middleton DR, Mueller KD, Sharma A, Holmes ZC, Dallow E, Remick B, Barton GM, David LA, McCann JR, Armstrong SC, Malkus P, Valdivia RH. Genotypic and Phenotypic Diversity among Human Isolates of Akkermansia muciniphila. mBio. 2021;12:e00478-21. doi: 10.1128/mBio.00478-21.
Akkermansia massiliensis Akk2000	Human feces	GCA_018847135.1
Akkermansia massiliensis Akk2190	Human feces	GCA_018847095.1
Akkermansia massiliensis Akk2196	Human feces	GCA_018847075.1
Akkermansia massiliensis Akk2680	Human feces	GCA_018847035.1
Akkermansia massiliensis AkkB40	Human feces	GCF_018846995.1
Akkermansia massilliensis Akk1476	Human feces	GCF_018847415.1
Akkermansia massilliensis Akk1573	Human feces	GCF_018847375.1
Akkermansia massilliensis Akk1863	Human feces	GCF_018847195.1
Akkermansia massilliensis Marseille-P6666T	Human feces	JAMGSI00000000	France	In present study
Akkermansia massilliensis Marseille-P9185	Human feces	JAMYIA000000000
Akkermansia massiliensis EB-AMDK-39	Human feces	GCF_010231335.1	Korea	Korea Food Research Institute
Akkermansia massiliensis EB-AMDK-40	Human feces	GCF_010230375.1
Akkermansia massiliensis EB-AMDK-41	Human feces	GCF_018336995.1
"Candidatus Akkermansia timonensis" Akk0196	Human feces	GCF_018847895.1		Becken B, Davey L, Middleton DR, Mueller KD, Sharma A, Holmes ZC, Dallow E, Remick B, Barton GM, David LA, McCann JR, Armstrong SC, Malkus P, Valdivia RH. Genotypic and Phenotypic Diversity among Human Isolates of Akkermansia muciniphila. mBio. 2021;12:e00478-21. doi: 10.1128/mBio.00478-21.
"Candidatus Akkermansia timonensis" Akk0490	Human feces	GCF_018847755.1
"Candidatus Akkermansia timonensis" Akk0496a	Human feces	GCF_018847695.1
"Candidatus Akkermansia timonensis" Akk0496b	Human feces	GCF_018847615.1
"Candidatus Akkermansia timonensis" Akk2750	Human feces	GCF_018847015.1
Akkermansia glycaniphila PytT	Python feces	LIGX00000000	Netherlands	Ouwerkerk JP, Aalvink S, Belzer C & de Vos, W. M. Akkermansia glycaniphila sp. nov., an anaerobic mucin-degrading bacterium isolated from reticulated python faeces. Int. J. Syst. Evol. Microbiol. 2016;66:4614–4620.
"Candidatus Akkermansia intestiniavium” ChiGjej6B6-8097	Chicken feces	DXEH00000000.1	England	Gilroy R, Ravi A, Getino M, Pursley I, Horton DL, Alikhan NF, Baker D, Gharbi K, Hall N, Watson M, Adriaenssens EM, Foster-Nyarko E, Jarju S, Secka A, Antonio M, Oren A, Chaudhuri RR, La Ragione R, Hildebrand F, Pallen MJ. Extensive microbial diversity within the chicken gut microbiome revealed by metagenomics and culture. PeerJ. 2021 Apr 6;9:e10941. doi: 10.7717/peerj.10941.
"Candidatus Akkermansia intestinigallinarum” 14975	Chicken feces	DXFQ00000000.1
"Candidatus Mariakkermansia forsetii" AKK7	Marine algae	20100303_Bin_52_1	Helgoland	Orellana LH, Francis TB, Ferraro M, Hehemann JH, Fuchs BM, Amann RI. Verrucomicrobiota are specialist consumers of sulfated methyl pentoses during diatom blooms. ISME J. 2022;16:630-641. doi: 10.1038/s41396-021-01105-7.
Haloferula luteola YC6886	Plants Root	GCF_014201715.1	Korea	Bibi F, Chung EJ, Yoon HS, Song GC, Jeon CO, Chung YR. Haloferula luteola sp. nov., an endophytic bacterium isolated from the root of a halophyte, Rosa rugosa, and emended description of the genus Haloferula. Int J Syst Evol Microbiol. 2011;61:1837-1841. doi: 10.1099/ijs.0.022772-0.
Luteolibacter pohnpeiensis KCTC 22041	Mangrove coast	NZ_JAENIJ000000000.1	Pohnpei	Yoon J, Matsuo Y, Adachi K, Nozawa M, Matsuda S, Kasai H, Yokota A. Description of Persicirhabdus sediminis gen. nov., sp. nov., Roseibacillus ishigakijimensis gen. nov., sp. nov., Roseibacillus ponti sp. nov., Roseibacillus persicicus sp. nov., Luteolibacter pohnpeiensis gen. nov., sp. nov. and Luteolibacter algae sp. nov., six marine members of the phylum 'Verrucomicrobia', and emended descript…
Persicirhabdus sediminis KCTC 22039	Marine sediment	NZ_JAENIM000000000.1	Japan
Prosthecobacter debontii ATCC 700200	Freshwater pond	NZ_FUYE00000000.1	USA	Hedlund BP, Gosink JJ, Staley JT. Verrucomicrobia div. nov., a new division of the bacteria containing three new species of Prosthecobacter. Antonie Van Leeuwenhoek. 1997;72:29-38. doi: 10.1023/a:1000348616863.
Roseibacillus persicicus KCTC 12988	Iron sand	NZ_BMXI00000000.1	Japan	Yoon J, Matsuo Y, Adachi K, Nozawa M, Matsuda S, Kasai H, Yokota A. Description of Persicirhabdus sediminis gen. nov., sp. nov., Roseibacillus ishigakijimensis gen. nov., sp. nov., Roseibacillus ponti sp. nov., Roseibacillus persicicus sp. nov., Luteolibacter pohnpeiensis gen. nov., sp. nov. and Luteolibacter algae sp. nov., six marine members of the phylum 'Verrucomicrobia', and emended descript…
Verrucomicrobium spinosum DSM4136	Surface water of an eutrophic lake	NZ_ABIZ01000001.1	Germany	Schlesner H. Verrucomicrobium spinosum gen. nov., sp. nov.; a fimbriated prosthecate bacterium. Syst. Appl. Microbiol. 1987; 10:54-56 Doi: 10.1016/S0723-2020(87)80010-3
